# Supplementary material for: Retinal microvascular alterations in children with amblyopia
Source: PLoS One. 2026 Jun 8;21(6):e0351232. doi: 10.1371/journal.pone.0351232 (PMC13245761; doi:10.1371/journal.pone.0351232)
Supplement: S6 Data — (XLSX) [file pone.0351232.s006.xlsx]

## Sheet: S6 Dataset
Study_ID	Group	Cause_of_amblyopia	M_VesselCentral	M_Inner	M_Outer	M_Full	M_Area	M_Perimeter	M_Circularity	M_PERFUSIONcentral	M_inner_A	M_outer_A	M_full_A	N_VesselCentral	N_Inner	N_Outer	N_Full	N_Area	N_Perimeter	N_Circularity	N_PERFUSIONcentral	N_inner_A	N_outer_A	N_full_A
A1	amblyopia	Strabismus	2.5	16.7	17.2	16.7	0.35	2.93	0.51	0.058	0.395	0.427	0.409
A2	amblyopia	Strabismus	5.3	18.1	18	17.6				0.127	0.436	0.456	0.441
A3	amblyopia	Anisometropia	4.4	11.5	14.1	13.2	0.08	1.24	0.63	0.095	0.284	0.356	0.332
A4	amblyopia	Strabismus	5.1	16.8	16.2	16	0.43	2.67	0.76	0.103	0.408	0.4	0.394
A5	amblyopia	Strabismus	4.5	13.8	16.3	15.4	0.14	1.81	0.56	0.085	0.324	0.401	0.374
A6	amblyopia	Strabismus	1.2	11.9	17	15.4	0.06	1.14	0.59	0.023	0.272	0.419	0.375
A7	amblyopia	Strabismus	7.3	17.2	18.6	17.9	0.32	2.28	0.78	0.163	0.412	0.467	0.446
A8	amblyopia	Anisometropia	4.7	14.1	16.5	15.6	0.16	2.21	0.4	0.098	0.33	0.407	0.381
A9	amblyopia	Anisometropia	3.7	15.2	17.9	16.8	0.12	1.8	0.48	0.085	0.353	0.445	0.414	15.4	18.7	18.7	18.6	0.1	1.47	0.6	0.402	0.489	0.48	0.48
A10	amblyopia	Anisometropia	8.5	15.8	17.6	16.9	0.06	0.98	0.72	0.199	0.377	0.438	0.416	13.9	18.4	19.2	18.9	0.16	1.81	0.63	0.364	0.48	0.485	0.481
A11	amblyopia	Strabismus	11.7	18.9	19.8	19.4				0.257	0.443	0.48	0.464	11.1	19	19.7	19.3	0.22	2.04	0.67	0.328	0.51	0.498	0.496
A12	amblyopia	Anisometropia	11.4	16.2	19.4	18.4				0.242	0.347	0.441	0.412	7.1	16.8	18.8	18				0.192	0.445	0.481	0.464
A13	amblyopia	Anisometropia	0.34	16.9	18.6	17.9	0.34	2.41	0.75	0.187	0.407	0.46	0.44	2.6	18	18.6	18	0.7	4.04	0.54	0.069	0.461	0.465	0.454
A14	amblyopia	Anisometropia	2	10.8	13.1	12.3	0.15	1.82	0.59	0.037	0.248	0.323	0.298	1.6	17	18.7	17.8	1.27	5.51	0.53	0.032	0.447	0.488	0.465
A15	amblyopia	Strabismus	4.4	12.6	14.7	14	0.06	1.02	0.7	0.089	0.294	0.359	0.337	2.9	16	16.4	15.9	0.99	8.03	0.19	0.073	0.415	0.414	0.404
A16	amblyopia	Anisometropia	5.2	14.4	15.6	15	0.29	2.25	0.71	0.115	0.348	0.393	0.375	13.3	19.9	18.8	18.9	0.17	1.74	0.68	0.366	0.519	0.48	0.476
A17	amblyopia	Strabismus	13.3	18.4	20.4	19.7	0.09	1.38	0.58	0.284	0.418	0.489	0.467	4.9	6.3	5.7	5.8				0.118	0.146	0.131	0.134
A18	amblyopia	Anisometropia	12.5	17.9	16.2	16.5	0.14	1.44	0.83	0.291	0.425	0.394	0.398	5.8	19.7	17.8	17.9	0.24	2.95	0.34	0.131	0.516	0.438	0.447
A19	amblyopia	Anisometropia	9.4	16	14.6	14.7	0.03	0.73	0.8	0.207	0.392	0.365	0.367	8	19	14.7	15.5	0.33	2.47	0.67	0.209	0.498	0.37	0.395
A20	amblyopia	Anisometropia	4.9	11.9	15.4	14.3				0.102	0.276	0.381	0.347	8	18.5	18.6	18.3	0.4	3.18	0.5	0.191	0.473	0.469	0.462
A21	amblyopia	Anisometropia	3.9	15.9	15.2	15	0.07	1.11	0.71	0.076	0.382	0.382	0.373	8.3	19	17.7	17.7	0.38	3.15	0.49	0.219	0.496	0.452	0.455
A22	amblyopia	Strabismus	2.7	14	16	15.1	0.17	2.01	0.53	0.06	0.33	0.392	0.369	17.2	19.4	19.2	19.2				0.438	0.505	0.48	0.485
A23	amblyopia	Strabismus	8.9	16	15.7	15.6				0.199	0.383	0.386	0.38	12.8	19.8	13.6	15	0.07	1.12	0.67	0.345	0.523	0.329	0.374
A24	amblyopia	Anisometropia	4.1	13.4	15.8	15	0.14	1.66	0.64	0.081	0.031	0.389	0.363	4.6	15.6	19.2	18	0.99	7.38	0.23	0.107	0.414	0.478	0.453
A25	amblyopia	Strabismus	5.2	12	15.5	14.4				0.101	0.275	0.377	0.346	7.7	18.9	18	17.9	0.25	2.21	0.64	0.191	0.495	0.448	0.452
A26	amblyopia	Strabismus	10	17.5	17.9	17.6				0.207	0.393	0.427	0.414	0.084	0.187	0.187	0.184	0.15	2.06	0.43	0.227	0.486	0.467	0.464
A27	amblyopia	Strabismus	4.1	14.4	15.2	14.7				0.083	0.335	0.376	0.358	8.4	19.5	18	18.1	0.05	0.86	0.84	0.197	0.488	0.432	0.438
A28	amblyopia	Anisometropia	4.8	13	14	13.5	0.16	1.59	0.82	0.1	0.307	0.346	0.331	4.8	18.4	18.4	18	0.71	4.32	0.48	0.123	0.481	0.469	0.462
A29	amblyopia	Strabismus	2.2	12.1	12.6	12.2	0.06	1	0.69	0.043	0.274	0.296	0.283	5.5	18.7	17.1	17.1				0.153	0.49	0.433	0.438
A30	amblyopia	Strabismus	4.7	17.4	18	17.5	0.41	2.62	0.75	0.114	0.411	0.439	0.423	14	19.6	20	19.7	0.12	1.68	0.55	0.387	0.511	0.498	0.498
A31	amblyopia	Anisometropia	8.4	16.6	17.9	17.3	0.22	1.89	0.76	0.176	0.384	0.439	0.419	16	18.9	19.2	19.1	0.34	2.65	0.61	0.436	0.476	0.475	0.474
A32	amblyopia	Anisometropia	1.9	7.2	6.6	6.6				0.04	0.163	0.162	0.159	4	18.9	18.1	17.9	0.68	4.38	0.45	0.123	0.503	0.458	0.459
A33	amblyopia	Anisometropia	6.9	15.6	15.2	15.1	0.21	1.95	0.71	0.143	0.359	0.368	0.36	8.9	19.7	18.2	18.3	0.33	3.02	0.46	0.234	0.506	0.453	0.459
A34	amblyopia	Strabismus	20.5	19.8	20.7	20.5				0.496	0.468	0.497	0.49	18.2	19.5	20.5	20.2				0.478	0.499	0.502	0.501
A35	amblyopia	Anisometropia	8.6	17.8	18.9	18.4	0.12	1.61	0.6	0.201	0.436	0.465	0.451	12.2	17.2	15.8	16	0.05	0.94	0.69	0.283	0.431	0.375	0.385
A36	amblyopia	Strabismus	12.6	19	19.4	19.1	0.1	1.3	0.78	0.266	0.444	0.468	0.457	11.2	17.3	17	16.9	0.31	3.08	0.41	0.294	0.432	0.405	0.408
F1	fellow eye		5	18.5	18.6	18.2	0.55	2.99	0.77	0.113	0.444	0.472	0.455
F2	fellow eye		2.8	13.9	15.8	14.9	0.15	1.65	0.69	0.061	0.327	0.384	0.361
F3	fellow eye		5.5	13.3	15.6	14.8	0.07	1.27	0.55	0.121	0.308	0.388	0.363
F4	fellow eye		6.9	18.2	18.3	18	0.42	2.55	0.82	0.156	1.443	0.468	0.454
F5	fellow eye		6.6	16.1	16	15.8	0.28	2.15	0.75	0.139	0.385	0.399	0.388
F6	fellow eye		8.1	17.3	18.9	18.2	0.04	0.79	0.76	0.163	0.403	0.478	0.453
F7	fellow eye		8.4	17.8	18.2	17.9	0.29	2.05	0.85	0.182	0.418	0.451	0.436
F8	fellow eye		9.3	17.3	18	17.6	0.19	1.69	0.83	0.212	0.427	0.453	0.441
F9	fellow eye		9.1	19.5	18.8	18.7	0.37	2.39	0.82	0.204	0.473	0.475	0.467	12.5	19	18.5	18.5	0.21	2.27	0.52	0.355	0.509	0.479	0.482
F10	fellow eye		9.4	16.1	17.7	17.1	0.19	1.8	0.73	0.209	0.377	0.428	0.41	13.6	19	18.4	18.4				0.371	0.474	0.444	0.448
F11	fellow eye		20	17	18.3	18.1				0.459	0.394	0.431	0.423	17.4	17	15.6	16				0.417	0.442	0.402	0.413
F12	fellow eye		5.9	13.8	15.8	15				0.125	0.327	0.393	0.369	3.4	19	19.2	18.7				0.099	0.492	0.491	0.48
F13	fellow eye		7.1	17.6	18.6	18	0.38	2.72	0.65	0.155	0.408	0.449	0.431	0.4	16.3	19.4	18.1	1.61	6.78	0.44	0.005	0.403	0.482	0.45
F14	fellow eye		3.4	14.6	15	14.6	0.21	2.04	0.64	0.083	0.353	0.369	0.357	0.7	17.6	18.1	17.5	1.04	5.81	0.39	0.013	0.455	0.464	0.449
F15	fellow eye		4.7	12.5	14.9	14	0.21	2.29	0.5	0.093	0.294	0.366	0.343	3.5	14.8	14.8	14.5	0.64	6.59	0.18	0.09	0.392	0.36	0.36
F16	fellow eye		10.3	18.6	19.3	18.9	0.29	2.07	0.85	0.236	0.45	0.481	0.467	15.2	18.3	19.8	19.3	0.51	3.8	0.44	0.404	0.465	0.496	0.486
F17	fellow eye		16.6	19.4	16.8	17.4				0.166	0.374	0.454	0.41	18.1	20	20.7	20.5				0.459	0.505	0.503	0.502
F18	fellow eye		4.6	13.4	16.6	15.6	0.05	0.86	0.83	0.295	0.449	0.451	0.447	4.9	18.7	18.5	18.1	0.41	3.35	0.46	0.131	0.498	0.468	0.466
F19	fellow eye		8.1	15.9	15.3	15.2	0.1	1.31	0.73	0.169	0.381	0.383	0.376	9.7	18	18.6	18.2	0.53	3.8	0.46	0.26	0.477	0.469	0.465
F20	fellow eye		7.9	16.6	18	17.4	0.07	1.24	0.55	0.165	0.391	0.447	0.427	16.3	16.6	19.1	18.5				0.477	0.438	0.483	0.473
F21	fellow eye		5.2	15.9	17	16.4	0.1	1.36	0.65	0.108	0.369	0.428	0.406	13.5	18.8	16.6	17.1	0.09	1.35	0.61	0.369	0.494	0.42	0.436
F22	fellow eye		0.3	5.8	11.6	10	0.06	1.05	0.7	0.009	0.125	0.263	0.225	14.2	18.8	18.6	18.5				0.442	0.491	0.468	0.473
F23	fellow eye		7.5	15.3	13.1	13.4	0.12	1.49	0.66	0.158	0.359	0.324	0.327	15.1	20	17	17.6				0.414	0.529	0.427	0.45
F24	fellow eye		4.2	13.2	13.7	13.3				0.084	0.305	0.337	0.322	5.6	16.6	17.1	16.7				0.158	0.433	0.434	0.426
F25	fellow eye		1.9	6.8	10.6	9.4				0.035	0.142	0.241	0.212	6.3	18.9	17.6	17.6	0.15	1.98	0.48	0.148	0.483	0.439	0.441
F26	fellow eye		0.6	5.3	10.3	8.9				0.011	0.12	0.244	0.209	13.1	18.5	17.6	17.6				0.356	0.484	0.441	0.448
F27	fellow eye		3	11	12.7	12				0.059	0.251	0.294	0.277	4.5	19	17.4	17.4	0.1	1.46	0.61	0.099	0.479	0.424	0.427
F28	fellow eye		1.1	3.1	9.9	8.8				0.021	0.135	0.234	0.206	6.4	18.2	13.6	14.4	0.2	2.25	0.51	0.17	0.473	0.337	0.363
F29	fellow eye		2.6	13.6	14.6	14	0.19	1.95	0.63	0.053	0.321	0.359	0.341	8.4	18.2	17.1	17.1				0.218	0.484	0.436	0.441
F30	fellow eye		5.6	17	16.6	16.3	0.35	2.5	0.71	0.125	0.411	0.417	0.407	15.2	19.3	19.1	19				0.431	0.518	0.49	0.495
F31	fellow eye		8.5	16.4	18	17.4	0.23	2	0.74	0.177	0.383	0.442	0.421	13.8	19.8	19.6	19.5	0.1	1.35	0.69	0.332	0.492	0.485	0.482
F32	fellow eye		8	14.6	10.1	11				0.172	0.359	0.246	0.269	2.2	17.5	14.7	15	0.18	2.03	0.53	0.055	0.447	0.369	0.378
F33	fellow eye		10.5	18	18.5	18.2	0.28	2.17	0.76	0.226	0.429	0.461	0.447	7.5	19.1	18.3	18.1				0.234	0.498	0.47	0.47
F34	fellow eye		9.1	15.8	16.8	16.4	0.11	1.38	0.75	0.197	0.368	0.393	0.382	16	19.3	19.7	19.5				0.414	0.475	0.477	0.475
F35	fellow eye		8.4	16.9	17.7	17.3	0.21	2.03	0.64	0.206	0.407	0.442	0.428	18.7	17.8	18.5	18.3				0.464	0.442	0.467	0.461
F36	fellow eye		15	19.6	19.9	19.7	0.16	1.65	0.75	0.33	0.467	0.484	0.476	10.4	19.2	20	19.5	0.29	2.84	0.45	0.27	0.496	0.495	0.489
C1	control		2.5	10	14	12.8				0.051	0.233	0.33	0.3
C6	control		4.3	13.5	16.9	15.8	0.33	2.7	0.57	0.088	0.325	0.417	0.387
C8	control		4.8	16.2	18.4	17.5	0.21	2.05	0.62	0.096	0.379	0.461	0.432
C9	control		2.9	12.6	15.8	14.7	0.14	1.63	0.65	0.062	0.299	0.395	0.364
C13	control		9.5	16.1	15.4	15.4	0.13	1.67	0.58	0.213	0.39	0.376	0.375
C16	control		2.3	11.8	14.4	13.4				0.051	0.274	0.358	0.329
C17	control		2.3	9.2	14	12.6	0.05	0.91	0.76	0.045	0.211	0.344	0.305
C18	control		7.5	16.2	16.2	15.9	0.22	1.83	0.83	0.16	0.38	0.394	0.384
C19	control		12.5	17.2	18.3	17.9	0.1	1.27	0.75	0.298	0.41	0.445	0.433
C23	control		6	13.3	14.5	14	0.25	2.04	0.75	0.125	0.315	0.363	0.345
C24	control		3.9	12.4	13.3	12.8				0.083	0.288	0.322	0.306
C25	control		9.9	15.4	17.3	16.6				0.215	0.357	0.412	0.394	17.9	19.4	18.2	18.5				0.513	0.51	0.459	0.472
C26	control		4.8	11.1	14.1	13.1	0.04	0.75	0.79	0.125	0.261	0.345	0.318	15.6	18.9	17.3	17.6	0.12	1.56	0.64	0.394	0.485	0.427	0.439
C27	control		3.3	11.8	14.3	13.5	0.05	0.96	0.67	0.063	0.266	0.347	0.321	3.8	18	15.7	15.9				0.11	0.462	0.383	0.393
C28	control		7	15.5	16.1	15.7	0.05	0.9	0.77	0.153	0.37	0.402	0.388	6.1	19	19.5	19	0.49	4.07	0.45	0.149	0.488	0.49	0.48
C31	control		1.5	6.2	9.5	8.5				0.026	0.138	0.225	0.2	14.5	18.9	16.8	17.2	0.23	1.98	0.75	0.411	0.5	0.43	0.445
C33	control		0.4	5.1	0.1	8				0.007	0.115	0.214	0.185	1	17.4	17.8	17.3				0.027	0.435	0.434	0.423
C34	control		0.4	3.8	7.8	6.7	0.04	0.87	0.67	0.001	0.087	0.189	0.161	13.3	19.3	16	16.7	0.18	2.14	0.5	0.37	0.504	0.398	0.421
C37	control		4.8	9.1	10.5	10.1				0.1	0.21	0.256	0.241	8.2	17.6	14.1	14.8				0.213	0.454	0.349	0.371
C38	control		2.5	13.3	17.2	15.9				0.056	0.304	0.42	0.384	8	18.6	18.6	18.3	0.52	3.65	0.5	0.193	0.506	0.486	0.482
C40	control		10.5	17.2	17.7	17.4	0.14	1.64	0.66	0.235	0.416	0.447	0.434	11.4	19.1	19.5	19.2	0.73	4.51	0.45	0.317	0.482	0.494	0.486
C42	control		13.5	18.7	18.6	18.5	0.14	1.49	0.79	0.306	0.448	0.462	0.454	12	19.7	19.5	19.4	0.27	2.09	0.78	0.37	0.501	0.492	0.491
C50	control		8	16.7	17	16.7	0.14	1.55	0.75	0.17	0.393	0.42	0.407	16.6	18.5	18.3	18.3	0.38	2.79	0.61	0.466	0.465	0.448	0.452
C51	control		2.1	18.4	17.6	17.3	0.87	4.37	0.57	0.053	0.463	0.435	0.43	10.7	16.3	17.8	17.3	0.16	1.77	0.66	0.25	0.384	0.442	0.423
C52	control		4.8	18.3	18.6	18.1	0.81	4.16	0.59	0.111	0.464	0.456	0.448	7.2	15.3	15.4	15.9	0.17	1.86	0.63	0.155	0.358	0.399	0.383
C53	control		16.6	18.5	18.3	18.3	0.38	2.79	0.61	0.466	0.465	0.448	0.452	14	19.7	17.2	17.7	0.16	1.83	0.6	0.376	0.503	0.427	0.443
C54	control		7.9	16.1	16.1	15.9	0.18	1.89	0.65	0.169	0.378	0.393	0.384	5.4	17.9	17.7	17.4	0.93	4.59	0.56	0.131	0.468	0.448	0.444
C55	control		7.2	17.4	15.6	15.8	0.12	1.54	0.66	0.149	0.412	0.386	0.385	13.2	17.6	13.7	14.6	0.15	1.73	0.47	0.35	0.452	0.336	0.363
C56	control		10.9	17.5	17.5	17.4	0.12	1.35	0.84	0.245	0.421	0.442	0.432	11.4	16.5	17.9	17.3	0.66	4.06	0.5	0.292	0.419	0.443	0.432
C57	control		0.4	11.6	13.4	12.6	0.05	0.9	0.72	0.007	0.268	0.327	0.305	18.3	18.4	16.3	16.8	0.11	1.43	0.66	0.516	0.469	0.407	0.424
C58	control		5	14	14.1	13.8	0.08	1.27	0.59	0.107	0.325	0.335	0.327	16.8	18.9	18.5	18.5				0.168	0.189	0.185	0.185
C59	control		3.2	11.2	14.4	13.4				0.068	0.252	0.35	0.32	1.6	17.4	16.3	16.1				0.043	0.435	0.385	0.386
C60	control		0.2	3.7	7.5	6.4				0.003	0.079	0.168	0.143	12.2	20	16.8	17.4	0.16	1.91	0.56	0.323	0.513	0.415	0.435
C61	control		10	17.2	17.1	16.9	0.07	1.03	0.81	0.22	0.403	0.411	0.403	2.5	16.8	18.3	17.5	0.01	0.43	0.8	0.061	0.43	0.451	0.436
C62	control		5.8	14.5	12	12.4	0.11	1.51	0.61	0.121	0.344	0.293	0.299	2.2	19.1	16.7	16.8	0.02	0.59	0.86	0.052	0.491	0.414	0.421
C63	control		1.1	13.6	14.6	14				0.025	0.32	0.356	0.338	11	18.6	17.8	17.8	0.52	3.19	0.64	0.302	0.492	0.449	0.455
C64	control		4.8	14.3	12.9	13				0.102	0.334	0.315	0.313	8.9	19.2	15.3	16				0.212	0.487	0.371	0.394
C65	control		5	15.2	15.8	15.4	0.27	2.2	0.7	0.104	0.353	0.385	0.37	15.8	18.8	17.7	17.9	0.18	1.87	0.66	0.462	0.492	0.436	0.45
C66	control		11.6	16.3	15.3	15.4	0.13	1.41	0.83	0.257	0.395	0.378	0.378	10	20	17.6	17.9	0.28	2.59	0.53	0.265	0.516	0.443	0.455
C67	control		2.3	13.9	15	14.4	0.11	1.34	0.79	0.048	0.316	0.356	0.338	4.1	14.9	20.1	18.5	0.38	2.54	0.74	0.092	0.363	0.489	0.45
C68	control		4	13.8	15.7	14.9	0.14	1.8	0.55	0.084	0.316	0.376	0.355	16	19.4	15.8	16.7				0.416	0.493	0.387	0.414
C69	control		6.5	16.7	16.7	16.4	0.26	2.19	0.69	0.141	0.4	0.41	0.4	9.9	16.8	19.3	18.4	1.05	4.86	0.56	0.246	0.444	0.49	0.472
